# Supplementary material for: Machine Learning-Based Identification of Functional Dysregulation Characteristics in Core Brain Networks of Adolescents with Bipolar Disorder Using Task-fMRI
Source: Diagnostics (Basel). 2026 Feb 2;16(3):466. doi: 10.3390/diagnostics16030466 (PMC12897290; doi:10.3390/diagnostics16030466)
Supplement: Supplementary file 1 [file diagnostics-16-00466-s001.zip]

Archive with 1 entries (1 files):
- diagnostics-4136939-supplementary.pdf
